# Supplementary material for: Straightforward Access to Polyfunctionalized δ-Lactams via Domino Aza–Michael/Thia–Michael/Aldol Sequence
Source: Molecules. 2025 May 14;30(10):2154. doi: 10.3390/molecules30102154 (PMC12114351; doi:10.3390/molecules30102154)
Supplement: Supplementary file 1 [file molecules-30-02154-s001.zip]

Archive with 1 entries (1 files):
- molecules-3604257-supplementary.pdf
